# Supplementary material for: Gut-microbiome-based predictive model for ST-elevation myocardial infarction in young male patients
Source: Front Microbiol. 2022 Dec 1;13:1031878. doi: 10.3389/fmicb.2022.1031878 (PMC9756097; doi:10.3389/fmicb.2022.1031878)
Supplement: Supplementary file 2 [file Table_1.XLSX]

## Sheet: table_seqs
#ID	CK1	CK2	CK3	CK4	CK5	CK6	CK7	CK8	CK9	CK10	CK11	CK12	CK13	CK14	CK15	CK16	CK17	CK18	CK19	CK20	CK21	CK23	CK24	CK25	CK26	CK27	CK28	CK29	CK30	CK31	CK32	CK33	CK34	CK35	CK36	CK37	CK38	CK39	CK40	CK41	MI1	MI2	MI3	MI4	MI5	MI6	MI7	MI8	MI9
ASV_53364	698	565	30	1725	21	15	430	323	26	116	1055	13	61	39	11	10	25	48	56	28	19	23	89	26	2238	4372	721	12	23	143	31	18	148	1123	89	77	158	1127	0	16596	23	12	19	150	2	12	13	29	15
ASV_59053	1668	1646	692	434	337	1398	322	1310	42	58	462	43	56	6092	928	1985	741	198	644	5799	4919	71	16908	4384	746	3344	1095	514	3773	2620	306	95	1471	3829	353	424	3042	278	5390	1797	12	32	74	18	17	11	96	68	17
ASV_65992	16	20	17	253	17	22	12	16	18	6	0	24	54	18	22	72	17	72	36	30	33	231	87	64	28	3627	209	30	86	176	551	12	831	0	1675	282	341	0	0	3	1123	1828	3364	110	111	0	36	7	10821
ASV_725	63	0	0	568	0	0	0	14	13	261	47	0	20	0	0	0	132	39	265	0	15	49	0	0	100	153	596	0	0	255	91	201	334	990	73	264	85	0	102	251	85	7579	111	223	1168	2648	1900	2234	467
ASV_71767	1183	3467	6836	2251	2268	184	454	198	444	118	234	69	1173	1358	267	957	679	6652	64	4429	4703	9965	3577	4633	1803	710	5958	1796	8086	5129	2554	1632	965	1807	1541	88	1458	684	2244	163	61	22	340	28	30	611	3	30	89
ASV_28272	421	7608	762	1588	40	1004	14	3896	543	50	936	35	69	881	2595	26186	2346	156	103	627	4497	59	121	6642	4435	1736	1219	1096	0	659	205	1174	333	4293	2000	624	515	2448	518	178	1292	0	92	0	8	68	41	12	0
ASV_31860	54	97	378	183	775	426	48	419	58	32	48	31	97	175	83	1413	185	428	439	616	395	1677	972	318	427	624	907	1661	728	394	1670	728	338	720	766	57	595	140	512	57	360	646	693	3636	284	466	1692	3797	5722
ASV_62288	44	245	248	0	0	186	108	0	9	0	31	0	49	122	43	1352	246	90	0	186	963	0	57	95	651	53	24	60	1792	358	390	62	605	266	236	930	1440	227	388	977	533	328	96	0	15	1133	360	15	0
ASV_34858	1110	18	80	356	35	9978	880	10416	12	1520	20	440	35	30	3663	1799	739	907	19	560	584	1473	38	34991	124	72	295	2803	233	166	898	68	757	754	17	105	12	58	791	1870	87	177	42	0	630	58	762	3320	5906
ASV_43659	251	1016	330	260	27	8514	105	0	2829	48	91	26	20	292	1375	870	429	661	55	9540	1534	1144	12298	1744	1551	1159	2871	2853	990	4619	1520	745	136	2002	235	1329	175	218	371	374	1398	919	120	428	12	2522	3125	0	30
ASV_77066	106	740	0	55	282	84	0	0	0	0	0	0	0	314	75	0	29	0	10	0	281	1049	0	0	0	0	28	905	2200	702	0	396	1090	0	0	0	2804	0	210	0	0	0	0	66	0	359	120	1429	103
ASV_30128	0	0	0	647	0	183	40	24	0	14	0	0	0	0	0	0	0	498	0	0	458	195	0	115	3	0	443	85	510	0	218	605	191	0	38	224	92	347	831	349	894	645	885	510	49	1597	1758	0	1189
ASV_95856	36	400	46	79	0	206	35	54	528	10	170	0	9	144	299	228	24	711	22	98	538	425	376	268	116	63	459	1912	247	377	1437	705	507	263	485	148	522	82	590	498	92	207	140	167	40	410	437	1989	963
ASV_71889	1887	0	213	0	27	0	0	4213	0	3644	8756	111	0	1093	2018	0	9769	0	7467	35	0	0	0	0	150	0	0	0	2042	6022	0	6	0	0	1220	546	7	2373	0	0	181	73	0	14	15	802	0	0	21
ASV_2201	9	152	156	25	548	1279	2109	1648	219	83	256	12	73	117	115	260	98	97	1169	547	218	505	95	587	111	2555	98	931	191	240	251	407	421	190	192	47	196	1287	82	241	7	43	33	24	11	7	68	36	152
ASV_93093	0	0	0	0	0	0	0	0	0	0	0	0	57	7	0	0	0	183	0	0	0	0	0	0	97	5007	0	0	0	0	0	0	0	0	0	0	0	0	0	81	0	0	0	0	0	0	0	0	0
ASV_51034	94	0	0	0	0	0	0	0	0	0	1600	0	0	2	0	0	0	66	710	0	0	0	0	0	1004	1606	0	20	94	0	8	0	0	430	0	2280	54	17	0	46	33	66	0	0	0	0	0	0	0
ASV_24839	115	265	116	334	132	184	0	584	0	487	30	330	270	589	142	310	325	29	82	453	43	392	203	323	1147	115	326	694	183	123	1026	208	211	115	1271	80	241	155	143	352	84	158	73	81	0	52	57	0	0
ASV_32400	12	52	7	0	13	33	6	4	8	6	0	3	8	16	14	47	166	0	37	0	14	3292	15	306	11	0	58	10	7	11	16	5	63	189	0	0	578	292	0	0	410	425	58	110	11	0	2985	0	0
ASV_26603	34	16	20	34	119	33	13	139	56	250	37	44	6	15	8617	50	8512	66	124	599	36	147	39	15	17	1253	64	946	18	316	86	130	102	268	89	40	72	103	35	69	366	199	21	105	364	50	2025	4834	61
ASV_91773	710	210	27	27	49	45	26	0	50	41	1510	116	320	249	317	21	33	48	418	116	9073	223	117	42	923	3225	412	50	8	230	224	40	200	220	310	230	450	0	80	1886	24	54	28	235	29	30	16	39	40
ASV_43928	114	323	1138	177	22	26	5	113	21	20	31	21	43	63	429	6120	0	1844	9	39	1269	3242	14	1264	124	50	19	30	772	536	191	31	502	332	154	32	246	91	259	0	443	962	1158	30	15	1442	12	31	6
ASV_33261	0	0	0	0	0	0	0	0	0	0	3456	0	0	0	0	0	677	0	0	0	0	2454	0	0	6114	0	0	0	0	0	0	2138	0	0	0	0	0	2184	0	0	0	397	0	0	0	0	0	0	0
ASV_22147	58	0	61	0	17	0	7	8	136	0	86	0	0	144	0	0	20	3	81	30	166	0	0	87	48	51	84	0	247	70	156	104	261	0	260	0	91	67	176	88	433	1054	389	863	31	120	310	420	1914
ASV_58353	0	8	0	14	0	0	0	4	0	250	3	22	0	0	0	26	0	1	0	0	63	2	0	0	3	7	60	0	0	2	224	48	55	18	5	21	7	0	22	627	0	89	28	0	0	79	103	0	0
ASV_96335	82	887	387	371	33	91	29	436	28	41	351	28	64	615	122	100	126	668	454	285	65	587	622	302	32	1273	292	66	167	10	91	625	247	0	253	247	41	407	69	191	1019	2613	379	530	348	1190	6215	13	42
ASV_98219	180	0	0	0	0	2678	0	3320	0	0	4452	0	0	0	0	0	0	0	0	0	0	0	0	0	2396	0	0	0	0	0	0	2735	0	0	0	0	0	1870	0	0	0	0	0	0	0	0	0	0	0
ASV_61160	119	178	66	15	97	76	5	180	77	10	86	0	0	197	265	78	74	109	27	34	114	185	192	85	178	79	432	214	380	60	78	115	402	77	242	548	111	143	79	100	161	693	412	1425	343	216	164	352	250
ASV_81937	57	96	42	63	25	70	11	29	34	0	34	0	0	46	53	54	28	103	81	29	111	12	69	33	58	66	126	257	30	157	690	314	318	104	153	161	216	53	25	231	134	284	194	672	380	117	234	817	666
ASV_26052	221	223	0	344	13	44	19	52	101	264	24	10	0	655	65	562	75	115	26	46	542	313	0	54	97	583	84	209	171	1180	534	15	0	956	40	0	41	53	184	96	1830	120	1114	3116	0	300	246	1707	1402
ASV_56855	266	46	81	0	120	158	0	16	0	0	19	0	0	80	74	100	93	0	68	12	295	0	0	65	148	92	10	0	111	209	113	530	219	370	82	65	138	135	120	448	26	378	41	0	0	68	412	0	0
ASV_64438	40	30	10	7	12	0	210	740	220	165	18	10	67	0	30	45	48	0	60	70	55	61	0	70	63	78	20	0	110	1	190	160	549	120	222	59	378	110	421	566	0	77	0	0	0	11	109	0	0
ASV_2191	0	185	90	33	0	117	325	626	0	1513	62	115	0	214	1054	548	0	178	0	120	134	431	156	2185	13	128	342	663	131	15	455	137	442	71	95	268	54	12	90	418	65	130	433	502	106	231	50	499	1360
ASV_21002	0	0	73	0	0	0	0	0	1912	0	25	0	0	0	0	70	0	0	0	0	79	0	0	0	0	6	0	17	0	26	0	0	0	1535	11	0	45	0	0	0	0	25	62	0	0	11	1379	0	0
ASV_83671	0	0	0	0	74	0	0	0	0	0	0	0	0	0	15	0	0	0	0	0	7203	8424	0	0	7	158	0	0	74	134	0	0	195	0	12	0	1284	0	0	7	0	115	6	137	0	0	0	0	0
ASV_54372	0	0	37	220	0	75	75	5	300	8	20	0	1884	70	0	10	10	1442	0	0	1686	2892	0	0	0	32	809	36	94	103	256	2041	180	265	45	0	659	0	320	0	127	51	614	27	0	61	0	87	0
ASV_53985	0	63	194	86	12	79	157	89	52	9	8	88	0	91	0	112	71	232	0	21	183	120	0	38	64	72	0	82	111	42	452	42	16	681	95	0	50	0	388	169	576	47	36	103	335	50	260	180	129
ASV_98964	0	0	62	224	0	156	24	118	152	3	0	0	0	0	0	0	99	24	20	0	245	10	36	226	13	36	152	10	0	0	36	208	201	0	98	56	389	338	203	46	167	9	107	0	0	106	98	0	0
ASV_2251	8	714	426	0	8157	0	410	377	2745	313	22	577	406	0	52	179	455	631	1175	147	6	854	10	8	414	327	998	92	378	418	329	188	332	354	93	440	900	0	412	48	10	107	81	106	10	1	85	71	19
ASV_11968	24	11	0	15	0	0	0	2873	12	176	18	11	0	0	0	0	13	1	10	0	39	2	0	0	11	1	29	0	0	6	190	6	362	123	0	53	2	0	30	541	16	65	10	12	0	15	86	0	0
ASV_11096	0	0	0	0	0	0	0	0	0	0	0	0	0	0	0	0	0	0	0	0	0	0	0	0	0	0	0	0	0	0	0	0	330	0	0	0	1012	0	0	0	0	0	0	0	0	0	0	0	0
ASV_68420	11096	21	0	0	0	14320	0	0	14	10	14761	0	131	0	5	0	1482	39	11443	16	0	12	46	28	346	12187	0	0	5941	0	27	0	0	0	23	154	0	1134	0	0	176	137	0	23	0	0	0	0	0
ASV_26864	0	0	0	0	0	0	0	0	0	0	0	0	0	0	0	0	0	0	0	0	0	0	0	0	0	0	0	0	0	0	0	0	0	0	0	0	0	0	0	0	0	0	0	0	0	0	0	0	0
ASV_33413	0	0	16	284	0	0	0	0	0	0	0	0	0	0	0	0	0	0	0	0	0	0	0	0	0	0	0	0	0	0	0	0	0	0	68	0	1164	0	0	0	0	0	0	0	0	16	0	0	0
ASV_13295	0	0	0	51	0	0	0	0	0	0	0	0	0	0	0	0	0	0	0	0	0	0	0	0	0	0	63	0	0	47	0	91	95	383	215	41	141	155	90	31	66	0	0	0	0	0	0	0	0
ASV_68083	0	0	0	0	0	0	0	0	0	0	0	0	0	0	0	0	0	0	0	0	0	0	0	0	0	0	0	0	0	0	0	0	0	1129	0	0	0	0	0	0	0	0	0	0	0	0	0	0	0
ASV_59917	87	87	194	39	13	0	61	17	0	18	18	0	26	216	135	149	15	161	75	0	0	560	28	0	0	33	45	25	181	267	0	62	0	85	34	19	0	4	0	56	0	444	2268	440	770	222	785	4956	87
ASV_31119	0	425	54	0	0	135	0	284	64	0	199	0	0	122	195	608	140	0	0	105	42	0	0	315	262	39	64	167	0	0	0	47	48	215	328	127	45	136	52	46	0	0	26	0	0	0	0	0	0
ASV_26765	28	60	0	0	0	0	0	0	0	0	0	0	0	21	0	15	0	139	0	0	41	454	0	8	18	130	298	0	188	493	0	160	82	0	0	0	0	0	25	6	142	0	87	0	0	0	0	0	0
ASV_85242	10643	13240	160	202	38937	921	4	161	919	9099	11262	48419	15192	249	1063	3719	355	358	284	333	861	5897	213	381	269	639	430	13806	442	325	134	132	22	40	25	14	292	300	57	192	621	696	262	65	574	573	731	48	621
ASV_19266	851	266	53	188	700	0	0	70	0	0	44	0	0	30	98	182	113	118	269	14	781	1231	108	185	443	910	130	634	182	270	70	880	58	147	34	151	115	62	134	108	416	125	1139	0	52	449	635	0	0
ASV_70282	129	186	236	5	0	0	0	0	0	0	5	0	0	4	0	6	63	0	0	14	1007	3	6	34	313	213	0	0	429	715	130	0	85	0	179	0	213	382	111	8	2138	1954	558	0	0	153	0	0	13
ASV_32863	58	619	136	37	25	93	0	32	247	0	196	0	0	24	210	358	35	118	113	1008	197	0	238	110	112	3307	0	0	156	283	252	124	85	0	178	65	54	68	168	192	480	1825	0	104	0	390	517	0	0
ASV_55824	40	516	88	3	2	0	0	259	0	0	0	0	9	0	115	489	58	1027	0	40	143	4143	5	127	169	256	20	0	515	100	46	620	188	196	228	0	50	11	47	0	629	1051	113	0	0	173	0	0	7
ASV_64188	26	0	60	0	0	0	130	0	0	0	0	0	399	0	0	322	0	68	0	0	0	0	6	0	0	296	0	0	31	120	0	0	0	888	0	0	13	0	0	38	204	97	8	22	0	0	0	3015	253
ASV_54772	0	4903	639	0	0	0	11	0	0	0	0	0	0	0	89	0	0	578	25	0	0	699	9	150	18	0	0	7	1574	0	0	257	0	0	11	0	127	8	0	0	0	184	0	0	0	26	19	0	0
ASV_41009	16	139	148	42	0	139	0	69	28	0	64	0	0	95	97	156	0	83	32	112	149	440	30	29	63	475	241	34	277	130	653	338	166	44	74	24	53	18	47	198	138	172	184	285	0	150	409	87	287
ASV_606	0	0	0	0	0	0	0	950	0	65	0	0	0	0	0	0	0	0	0	0	0	0	0	0	0	0	0	0	0	0	17	0	234	92	0	28	0	0	0	331	0	21	0	0	0	0	75	0	0
ASV_13289	9	15	43	25	0	144	30	38	87	0	20	0	0	13	173	84	0	136	37	334	0	134	421	132	28	19	349	169	23	21	211	244	50	50	94	376	103	31	112	32	10	63	9	43	6	29	162	15	576
ASV_58164	0	0	5898	0	0	0	0	0	0	0	192	0	0	0	0	46	0	518	0	0	0	0	0	0	107	32	0	0	0	0	0	0	387	0	0	0	0	89	373	0	0	133	69	0	0	0	131	0	0
ASV_100573	34	16	20	34	119	33	13	139	56	6250	37	44	6	15	8617	50	8512	66	124	599	36	147	39	15	17	1253	64	946	18	316	86	130	102	268	89	40	72	103	35	69	366	199	21	105	364	50	2025	4834	61
ASV_1139	576	0	0	0	0	0	0	0	0	0	6251	0	0	0	0	0	295	0	0	0	0	0	0	0	462	472	0	0	0	0	0	0	0	0	0	0	0	835	0	0	0	54	0	0	0	0	0	0	0
ASV_42695	0	0	0	527	0	46	0	0	0	0	0	0	0	0	0	19	0	0	0	0	0	163	0	0	0	0	539	0	0	0	9	0	65	0	64	0	65	0	469	0	9	0	114	0	0	37	0	0	0
ASV_33839	14	0	0	29	0	0	0	349	0	244	4	0	1	0	0	0	31	0	44	0	24	0	0	0	15	11	49	0	0	43	120	102	315	27	7	168	3	0	14	175	22	54	7	0	0	92	54	0	0
ASV_49039	5	96	131	87	0	83	34	9	0	0	10	0	0	0	0	4	19	6	13	4	345	227	0	7	7	310	213	11	285	58	135	0	8	202	43	0	71	0	66	18	620	688	1069	93	9	25	0	0	0
ASV_36256	7	667	128	0	0	0	0	5	0	0	0	3	876	56	0	0	0	1444	12	1237	1091	679	1164	0	0	94	880	0	0	1409	706	1560	98	0	0	0	860	5	191	0	0	16	73	23	52	0	405	865	0
ASV_33708	0	167	92	0	0	96	0	118	17	0	17	0	0	157	53	177	83	0	0	160	126	2	70	414	204	0	0	65	0	0	0	9	49	276	100	23	40	124	93	0	0	0	0	0	0	0	0	0	0
ASV_43586	420	0	0	0	0	0	0	0	0	4327	5815	0	0	0	0	0	0	0	2484	0	0	0	0	0	1124	0	19	0	0	0	12	2587	0	0	0	0	0	2729	0	0	0	70	0	0	0	0	0	0	0
ASV_75985	0	2311	0	40	0	0	0	0	0	0	0	0	487	0	0	0	0	0	9	0	0	0	0	0	0	0	232	0	37	761	0	0	21	104	0	0	53	0	480	0	200	0	309	0	0	0	472	3746	38
ASV_21047	0	0	0	133	0	93	14	25	0	2	0	0	0	33	0	237	0	15	0	0	190	5	0	187	299	0	75	66	15	0	33	54	32	0	32	83	145	235	135	47	78	35	90	49	13	102	104	0	0
ASV_5661	0	935	0	211	0	0	0	0	0	0	16	0	0	0	0	55	0	0	10	0	704	0	0	10	0	0	789	11	50	0	0	744	0	162	0	6	78	7	177	0	1987	602	850	0	0	37	785	0	0
ASV_70955	0	0	0	0	0	0	0	0	0	0	0	0	0	0	12	0	0	0	0	0	0	0	0	0	162	0	0	0	0	0	0	0	0	0	0	0	386	0	0	0	0	0	0	0	0	0	0	0	0
ASV_68307	0	0	375	0	0	0	0	0	0	0	5	0	0	0	0	0	0	0	0	0	0	0	0	0	0	0	0	0	0	0	3	0	2	0	304	0	26	10	346	0	0	60	0	0	0	112	0	0	0
ASV_35571	0	20	60	0	0	28	16	143	0	0	81	0	0	87	159	662	16	120	56	10	42	53	166	62	101	270	327	89	36	116	1984	393	114	47	132	71	74	23	49	52	84	424	50	0	0	107	276	0	454
ASV_74592	0	0	0	0	0	5	0	0	0	0	436	0	4	0	0	0	146	0	3422	0	0	0	0	0	197	0	7	0	362	0	3	4	0	75	0	566	0	0	29	0	0	0	0	0	0	0	0	0	0
ASV_64905	0	0	0	0	0	0	0	0	0	0	0	0	0	0	0	0	0	0	0	0	0	0	0	0	0	0	0	0	0	0	0	0	0	0	0	0	0	0	0	0	0	0	0	0	0	0	0	0	0
ASV_71530	0	0	399	0	0	0	0	0	0	0	0	0	0	0	0	86	133	0	0	23	339	615	0	81	160	414	0	0	678	0	0	0	0	0	79	0	73	217	294	0	91	226	0	0	0	300	0	0	0
ASV_99889	0	0	0	0	0	0	0	0	0	0	0	0	0	0	0	0	0	0	0	0	0	0	0	0	0	0	0	0	0	0	29	0	0	0	630	0	0	31	0	0	26	2588	0	0	0	0	0	0	0
ASV_14215	0	0	0	0	0	0	0	0	0	0	0	0	0	0	0	0	0	0	0	0	1328	0	0	0	0	0	0	0	29	0	0	0	0	243	0	0	76	0	333	0	0	0	0	0	0	0	0	0	0
ASV_34363	0	160	21	0	0	66	0	70	51	0	83	0	0	45	80	325	50	0	0	55	21	75	0	68	178	0	42	174	0	0	60	0	36	152	101	70	70	33	58	92	0	0	0	58	0	0	0	65	76
ASV_5576	0	118	0	0	0	0	0	0	0	0	0	0	0	97	0	0	0	0	0	0	0	37	0	0	0	0	0	216	0	0	0	0	99	0	0	0	494	0	47	0	0	0	0	0	0	0	0	0	0
ASV_46156	16	76	277	29	3	464	1	23	1	5	5	1	1	2	35	200	0	191	3	28	66	128	2	576	46	66	4	0	216	66	33	251	98	115	33	6	89	15	133	0	48	140	28	5	1	117	5	3	0
ASV_87265	1	43	5	4	0	1	0	0	184	0	1	0	0	7	42	0	0	35	0	50	0	1	149	2	0	1	46	149	6	29	211	0	120	46	95	45	53	1	86	102	0	1	0	0	4	3	12	130	107
ASV_3702	0	17	0	0	0	15	0	0	0	0	55	0	0	120	0	21	0	0	0	185	0	0	380	57	0	40	20	0	55	35	10	13	79	70	27	35	107	0	207	78	0	24	0	0	0	0	0	0	0
ASV_46705	6	4	28	14	0	0	0	0	0	0	0	0	0	0	0	28	12	106	0	34	268	644	6	39	39	22	21	0	0	118	201	550	135	141	50	13	46	46	93	0	51	424	50	0	0	27	38	0	0
ASV_81686	0	0	0	0	0	0	0	0	0	0	0	0	0	0	0	0	0	0	0	0	0	0	0	0	0	0	0	0	0	0	24	0	0	0	491	0	0	86	0	0	579	3347	0	0	0	0	0	0	31
ASV_98476	0	0	0	0	0	0	0	0	0	0	0	0	0	0	0	0	0	0	0	0	0	0	0	0	0	0	0	0	0	0	0	0	0	0	0	0	0	576	0	0	0	0	0	0	0	0	0	0	0
ASV_80867	5	33	186	0	0	392	3	0	1	0	3	0	3	273	5	29	44	115	0	44	128	0	132	329	115	50	350	5	301	67	58	78	97	29	55	56	147	35	80	16	36	44	5	0	0	179	44	1	0
ASV_36910	0	90	158	0	0	0	0	0	0	0	0	0	0	0	0	0	0	138	0	183	0	54	91	63	43	0	84	116	93	38	118	0	70	47	121	0	60	0	147	0	0	186	0	0	0	39	62	0	247
ASV_54580	20	486	18	0	12	106	0	0	37	61	0	0	105	16	0	0	0	0	0	226	20	442	0	0	0	2321	0	0	138	149	61	86	252	32	0	0	35	57	8	0	23	63	21	0	0	0	73	211	614
ASV_49529	0	0	0	0	0	0	0	75	82	0	0	0	0	151	53	0	0	56	0	8	12	438	35	0	0	41	0	0	0	10	40	0	0	46	0	137	0	13	19	0	0	0	0	0	0	0	0	0	0
ASV_26673	9	39	216	0	0	1051	0	0	0	0	0	0	0	0	33	165	36	161	0	9	54	116	0	390	47	72	0	0	70	63	0	351	102	96	26	0	73	0	111	0	48	77	5	0	0	140	0	0	0
ASV_26817	0	0	0	0	0	0	0	0	0	0	0	0	0	0	0	0	0	0	0	0	679	0	0	0	0	0	0	0	0	0	0	0	496	0	19	0	0	0	0	0	0	0	1020	0	0	0	0	0	0
ASV_13249	0	10	20	0	4	136	55	1554	0	611	2	0	0	12	209	39	0	12	0	47	0	7	14	2563	4	0	6	209	17	6	45	11	150	19	0	11	0	7	21	216	0	2	0	4	27	0	0	101	239
ASV_58062	0	0	0	0	0	0	0	0	0	0	0	0	0	0	0	0	0	0	0	0	0	0	0	0	0	0	0	0	0	0	0	0	0	0	499	0	0	0	0	0	0	0	0	0	0	0	0	0	0
ASV_90635	0	102	0	0	0	16	0	115	0	0	0	0	0	182	35	135	82	0	0	95	137	0	22	150	63	26	26	0	57	0	0	0	35	166	22	13	66	36	140	19	0	0	0	0	0	0	0	0	0
ASV_97512	0	0	0	0	0	0	0	0	32	0	0	0	0	0	0	0	0	0	0	0	0	0	33	0	0	0	0	137	0	0	217	0	72	0	108	23	51	0	76	109	0	0	0	0	0	0	0	43	51
ASV_24589	0	0	0	41	0	0	0	0	0	0	0	0	0	0	0	0	0	0	0	0	126	0	0	9	0	0	236	0	0	0	77	0	0	0	0	0	133	74	224	0	0	0	315	0	0	833	0	0	0
ASV_92321	0	53	0	0	0	0	0	0	0	0	0	0	0	43	0	0	0	0	0	0	0	16	0	0	0	0	0	141	105	0	0	0	138	0	0	0	284	0	32	0	0	0	0	0	0	0	0	142	0
ASV_35008	66	274	0	32	0	35	0	0	0	0	0	0	1591	7	0	1107	0	20	0	0	119	0	0	0	0	13	0	47	0	0	353	0	15	325	0	74	0	11	50	0	37	0	0	0	5	25	402	878	0
ASV_12863	32	69	479	24	1	137	1	15	4	2	10	3	6	56	18	104	32	486	1	35	82	355	45	209	126	24	104	60	72	120	49	66	73	47	58	8	40	27	45	0	22	221	17	3	1	80	27	1	2
ASV_46870	0	0	0	0	0	0	0	0	0	0	0	0	0	0	0	0	0	0	0	0	0	0	0	0	0	0	0	0	0	0	0	0	0	0	0	0	0	0	469	0	0	0	0	0	0	0	0	0	0
ASV_49375	618	296	226	790	20976	60	31	3230	408	18	24	8	10	73	0	1482	59	47	192	63	962	0	30	71	407	783	227	695	9	242	27	0	19	109	0	67	26	27	9	158	580	137	76	0	265	293	477	0	0
ASV_93071	0	0	0	0	0	0	153	118	0	0	6	0	0	0	0	0	0	0	63	0	0	0	0	0	17	65	6	0	55	0	0	130	42	66	0	93	21	0	0	187	16	0	0	0	0	239	70	0	0
ASV_31671	96	0	0	0	0	23	0	0	0	0	761	0	0	0	0	0	0	0	384	0	0	0	0	0	7	70	0	0	0	0	0	0	0	0	0	0	0	450	0	0	0	0	0	0	0	0	0	0	0
ASV_25362	151	248	109	152	395	236	121	225	376	235	298	253	184	175	378	158	261	321	144	195	140	109	138	105	278	166	153	82	176	233	129	194	7	72	100	0	66	78	76	50	263	170	189	420	511	256	89	55	225
ASV_36997	0	0	71	0	0	0	0	0	0	0	0	0	0	0	0	0	0	0	0	0	0	0	0	0	24	0	0	0	0	0	0	0	0	0	0	0	0	445	0	0	0	0	0	0	0	0	0	0	0
ASV_86889	0	485	13	0	0	0	0	0	0	0	0	0	0	0	0	0	0	7	0	17	159	635	0	0	0	0	49	0	13	0	239	292	57	0	217	0	29	8	133	0	0	0	52	0	0	0	0	0	0
ASV_23713	0	0	0	0	0	0	0	0	0	0	0	0	0	0	0	0	0	0	0	0	0	0	0	0	0	0	0	0	0	0	0	0	251	0	0	0	0	0	0	0	0	0	0	0	0	0	0	10	0
ASV_102048	0	81	0	0	0	1	0	0	2	0	0	0	0	0	1	70	0	0	0	0	63	0	0	79	0	0	0	141	0	0	0	0	47	78	113	28	56	20	45	25	0	0	0	0	0	0	0	0	0
ASV_38107	0	0	0	0	0	0	0	0	0	0	0	0	0	0	0	0	0	7	0	0	0	0	0	0	0	0	0	0	20	36	0	0	50	0	196	0	69	74	9	0	0	30	7	0	0	0	0	0	0
ASV_57848	0	0	0	0	0	0	0	63	0	0	0	0	0	24	6	12	0	0	0	0	0	0	29	0	0	0	11	59	0	0	150	0	25	10	205	27	31	0	14	76	0	0	0	0	0	0	0	0	0
ASV_65371	0	0	0	0	0	0	0	16	0	0	59	0	0	0	0	54	0	0	0	0	0	0	0	0	0	61	28	77	22	0	112	14	79	0	134	10	88	26	32	0	210	338	0	0	0	0	17	0	92
ASV_7987	0	69	0	0	0	21	0	0	11	0	26	0	0	0	9	53	0	0	0	0	60	0	0	79	0	0	0	154	0	0	40	51	38	69	53	17	69	34	84	35	0	0	0	0	0	0	0	0	0
ASV_50662	4	123	14	4	11	0	0	0	66	35	0	0	0	67	4	149	0	8	0	42	1482	11	30	7	36	15	6	0	212	394	0	106	0	0	63	4	18	0	118	29	803	0	237	547	0	0	143	827	0
ASV_72539	0	0	0	0	0	0	0	0	0	0	0	0	0	0	0	0	0	0	0	0	0	0	0	0	0	0	0	0	0	0	0	0	0	0	0	0	0	419	0	0	0	0	0	0	0	0	0	0	0
ASV_5442	0	0	0	0	0	0	0	0	0	0	0	0	0	30	0	0	0	0	0	0	16	0	0	0	12	0	0	0	0	0	66	0	114	0	47	0	0	254	0	0	3230	1481	0	0	21	0	522	0	4
ASV_92512	0	0	0	0	79	0	16	0	0	2	0	0	0	0	0	0	0	0	0	0	0	32	0	0	0	0	0	0	0	0	0	0	27	0	0	356	0	0	8	0	0	0	272	0	0	0	0	27	0
ASV_13691	0	62	0	51	0	0	0	0	0	0	0	0	0	106	0	1818	23	0	0	32	24	0	0	0	373	0	0	197	0	31	0	50	0	292	16	0	32	25	21	0	84	0	0	0	0	0	0	0	0
ASV_97867	0	0	44	18	0	0	0	0	0	0	0	0	0	0	99	80	0	0	0	113	146	521	0	0	0	15	0	0	70	214	212	62	86	0	134	30	36	0	93	0	175	227	0	0	0	0	0	1763	0
ASV_49091	0	0	0	0	0	0	0	0	0	0	0	0	0	18	0	0	0	0	0	0	0	0	0	0	12	0	0	22	0	0	0	0	243	0	0	0	0	0	154	0	0	0	0	0	0	0	0	0	0
ASV_1484	470	102	48	20	20	17	0	114	193	0	47	0	0	81	155	279	32	109	78	120	69	252	115	97	106	339	176	0	298	63	70	146	25	0	83	28	48	49	41	36	107	511	42	408	8	54	134	0	215
ASV_62507	0	0	0	0	0	0	0	0	0	0	0	0	0	14	0	0	0	0	0	0	0	0	0	0	0	0	0	0	0	0	0	0	0	0	0	0	0	0	383	0	0	0	0	0	0	0	0	0	0
ASV_17543	0	0	0	0	0	0	0	0	0	0	0	0	0	0	0	0	0	0	0	0	0	0	0	0	0	0	0	0	0	0	0	0	0	0	0	0	0	0	0	0	0	0	0	0	0	0	0	0	0
ASV_10178	0	31	0	0	0	0	0	0	57	0	15	0	0	0	27	0	0	31	0	0	0	8	57	3	0	0	9	146	0	4	132	3	38	25	63	36	49	0	58	93	0	0	0	0	0	0	0	174	135
ASV_27870	0	0	0	0	0	0	0	0	0	0	0	0	0	0	0	0	0	0	0	0	0	0	0	0	0	0	0	0	58	0	0	301	88	59	30	0	72	0	51	0	0	0	0	0	0	43	0	0	0
ASV_28455	38	34	47	4	1	531	2	82	0	0	16	0	4	217	11	275	24	16	1	59	81	3	281	252	83	121	39	16	54	72	11	51	77	54	12	28	55	10	93	28	12	35	5	1	0	15	1	2	0
ASV_45486	0	0	0	0	0	0	3	0	0	0	0	0	7	16	0	0	0	0	0	0	491	479	0	0	0	162	5	0	0	0	0	0	0	0	0	0	337	0	0	0	0	4	0	1	0	695	0	0	0
ASV_60232	0	0	0	0	0	0	0	67	50	0	0	0	2	13	0	0	0	0	0	54	0	0	111	0	0	2	0	88	0	0	88	0	10	17	172	51	24	0	13	77	0	0	36	0	0	0	0	6	0
ASV_33935	0	280	30	44	0	39	0	4	0	41	60	0	0	84	2	104	0	244	0	5	121	269	69	10	7	21	338	85	115	177	110	614	26	36	66	22	21	31	47	61	60	309	15	0	7	32	118	440	607
ASV_83866	30	36	13	41	63	26	32	45	14	50	76	69	50	0	49	23	17	15	17	11	50	6	18	42	17	32	42	36	18	35	42	49	49	42	56	13	49	28	29	34	58	37	23	39	67	32	32	43	13
ASV_50161	0	0	0	0	0	0	0	0	0	0	0	0	0	0	0	0	0	0	0	0	0	0	0	0	0	0	0	0	0	0	0	0	0	0	0	354	0	0	0	0	0	0	0	0	0	0	0	0	0
ASV_2184	63	189	157	0	0	0	0	0	0	0	0	0	0	121	0	72	28	353	0	93	98	232	109	35	199	0	185	143	135	168	56	9	38	0	93	0	12	43	22	0	15	272	0	0	0	91	89	0	0
ASV_30520	29	22	14	14	24	90	18	50	72	92	58	71	54	15	0	33	34	52	17	6	81	0	4	50	41	0	7	4	14	58	47	64	36	33	39	51	47	41	35	27	33	12	11	28	121	82	70	111	123
ASV_10762	0	0	0	15	0	4	6	0	8	0	0	0	0	0	0	0	1	20	0	0	5	39	0	16	0	0	0	0	0	0	0	4	35	0	3	0	290	0	21	0	0	1	0	0	0	2	10	0	0
ASV_21502	0	11	310	0	0	0	0	0	0	0	0	0	0	0	0	0	0	237	0	0	52	161	0	214	0	0	0	0	103	46	0	31	58	38	48	0	26	0	53	0	0	112	0	0	0	41	0	0	0
ASV_102786	0	0	0	0	0	26	0	0	0	0	0	0	0	0	0	0	0	0	0	0	0	0	30	0	0	0	0	122	0	0	128	0	35	0	151	11	42	0	37	40	0	0	0	0	0	0	0	0	0
ASV_20413	0	0	0	0	0	0	0	0	0	0	0	0	0	0	0	0	0	0	0	0	0	0	0	0	0	0	0	0	0	0	0	0	117	12	0	24	0	0	0	119	0	0	0	0	0	0	0	0	0
ASV_72132	0	0	0	0	0	0	0	0	0	0	0	0	0	0	0	0	0	0	0	0	0	0	0	0	0	0	0	0	0	0	0	0	76	0	33	0	58	0	62	52	0	0	0	0	0	0	0	0	0
ASV_80454	31	0	0	343	0	0	0	0	0	4	0	0	4	45	4	0	34	358	15	0	663	718	0	0	116	75	138	0	216	21	10	281	70	0	0	14	39	162	47	0	0	235	76	0	0	247	664	0	0
ASV_97733	0	0	0	0	0	0	0	0	0	0	0	0	0	0	0	0	0	0	0	0	0	0	0	0	0	0	0	0	0	0	0	0	49	0	65	51	0	55	17	22	0	0	0	0	0	0	0	0	0
ASV_78543	0	0	0	0	0	0	0	0	0	0	0	0	0	0	0	0	0	0	0	0	0	0	0	0	0	0	0	0	0	0	0	0	22	0	0	0	239	12	54	0	0	0	0	0	0	0	0	0	0
ASV_22794	0	0	4	0	0	0	6	0	0	9	0	0	0	0	9	0	5	7	0	6	11	14	0	0	0	2	0	6	0	0	0	0	0	0	0	324	0	3	0	0	48	4	111	9	7	0	19	0	0
ASV_51124	0	61	6	0	1	20	1	35	43	1	9	0	0	15	57	76	13	0	4	21	8	0	5	29	34	8	4	22	0	0	0	0	13	91	75	41	22	14	16	34	0	1	4	0	0	0	1	0	0
ASV_35482	0	0	0	0	0	0	0	0	0	0	0	0	0	0	0	0	0	0	0	0	0	0	0	0	0	0	0	0	0	0	0	0	0	321	0	0	0	0	0	0	0	0	0	9	0	0	377	0	0
ASV_6214	0	0	0	0	0	0	0	0	0	0	0	0	0	0	0	0	0	0	0	0	0	0	0	0	0	0	0	0	0	0	0	0	0	0	320	0	0	0	0	0	0	0	0	0	0	0	0	0	0
ASV_50191	0	0	0	0	0	0	0	0	0	0	0	0	0	0	0	0	0	0	0	0	0	0	0	5	0	870	0	0	0	0	7	0	0	0	0	0	0	320	0	0	0	0	0	0	0	0	0	0	0
ASV_29592	181	180	93	135	5	198	136	0	0	0	66	0	5	126	639	104	19	152	245	336	336	750	571	125	30	44	331	2443	332	145	103	452	40	8	0	16	100	0	29	0	357	377	0	4927	4	362	385	4	5
ASV_45976	0	0	0	0	0	0	0	0	0	0	0	0	0	0	0	0	0	2	0	0	0	0	55	22	0	0	0	0	0	0	5	0	51	38	21	0	88	0	78	39	0	0	0	0	0	0	0	0	0
ASV_40570	0	31	0	14	0	14	0	19	9	0	0	0	0	154	0	909	31	0	0	63	33	2	0	16	610	16	4	98	0	9	2	4	0	249	0	0	16	17	14	4	0	0	0	1	0	0	0	0	0
ASV_36799	0	0	0	0	0	18	0	59	0	0	0	0	0	77	0	80	0	0	0	0	0	6	0	96	4	0	0	97	0	0	20	0	0	22	195	8	25	21	21	14	0	0	0	0	0	0	0	0	0
ASV_78141	0	0	302	0	0	0	0	0	0	0	0	0	0	0	0	16	0	218	0	0	50	153	0	186	0	0	0	0	186	40	0	53	42	26	17	0	28	0	81	0	0	83	0	0	0	103	0	0	0
ASV_91783	0	0	0	0	0	0	0	0	0	0	0	0	0	0	0	0	0	0	0	0	0	0	0	0	0	0	0	0	0	0	0	0	0	310	0	0	0	0	0	0	0	0	0	0	0	0	0	0	0
ASV_7489	3	3256	0	0	22	0	0	0	0	0	18	0	0	0	0	0	0	0	84	0	0	0	0	55	0	0	0	16	34	0	0	0	290	0	17	0	0	0	0	0	553	0	0	320	0	0	207	0	44
ASV_53672	263	0	23	179	0	24	0	148	0	0	0	0	148	0	5	43	0	0	26	20	50	0	5	29	95	107	0	335	150	0	28	96	21	80	17	0	15	47	20	106	69	13	192	71	0	102	309	0	0
ASV_66250	0	0	0	0	0	0	0	0	0	0	0	0	0	0	0	0	0	0	0	0	0	0	0	0	0	60	0	0	0	381	784	0	0	257	49	0	0	0	0	0	0	302	0	0	0	16	689	0	0
ASV_84490	109	109	71	15	0	0	0	113	0	0	12	0	0	290	0	157	28	222	0	99	56	87	296	77	183	33	122	174	37	84	30	20	47	0	45	36	12	49	22	14	13	204	0	0	0	32	81	0	0
ASV_82301	77	129	35	22	0	8	0	0	22	0	8	0	0	0	5	114	15	70	0	59	203	58	61	6	12	83	0	43	22	172	38	41	50	71	19	8	16	27	38	70	11	0	0	222	0	45	108	0	0
ASV_46706	51	124	210	0	0	5	0	0	0	0	0	0	0	58	0	71	0	190	0	21	43	118	37	143	0	0	48	0	117	32	0	0	45	40	55	0	0	0	49	0	0	258	0	0	0	23	0	0	0
ASV_33310	0	0	0	0	0	0	0	0	0	0	0	0	0	0	0	0	0	0	0	0	0	0	0	0	0	0	29	0	27	0	24	0	50	20	127	55	18	0	0	0	0	0	49	0	0	0	9	0	0
ASV_96230	37	29	11	0	0	45	0	0	0	0	0	0	0	80	0	83	0	3	0	21	16	3	103	57	0	0	0	0	29	0	0	0	82	81	10	0	0	0	117	0	0	23	0	0	0	0	0	0	0
ASV_14062	0	0	0	0	0	0	0	0	48	0	0	0	0	0	0	0	0	0	0	0	0	11	0	0	0	0	0	136	10	0	44	0	0	0	41	150	40	0	62	0	0	1	0	0	0	0	0	0	0
ASV_92384	0	0	0	0	0	0	0	0	0	0	0	0	0	131	0	0	0	0	0	0	0	22	0	0	0	0	0	0	0	0	0	0	41	30	118	0	0	0	55	48	0	0	0	0	0	0	0	0	0
ASV_89428	0	40	170	0	0	710	0	0	0	0	0	0	0	0	6	211	0	141	0	0	30	92	0	294	36	55	0	0	42	18	0	220	46	58	19	0	39	0	58	0	0	70	0	0	0	56	0	0	0
ASV_92336	0	0	0	0	419	0	0	0	0	0	0	33	0	0	0	0	0	0	0	0	0	0	0	0	0	0	0	0	62	0	0	0	50	48	130	24	37	0	0	0	0	42	0	0	908	1674	9	1268	44
ASV_15897	0	59	0	0	0	14	0	0	0	0	0	0	0	0	8	182	0	0	0	0	0	0	0	46	14	7	0	22	0	0	0	0	18	79	45	13	13	55	29	14	0	0	0	0	0	0	0	0	0
ASV_33135	0	0	538	0	0	0	0	0	0	0	0	0	0	0	0	0	0	135	0	0	0	0	0	0	11	0	0	0	0	0	0	0	176	0	0	0	0	20	0	0	68	76	0	0	0	0	175	0	0
ASV_3736	115	111	77	0	0	22	0	94	0	0	54	0	0	275	0	238	67	234	0	79	70	75	114	144	250	60	185	144	146	159	93	162	45	0	44	25	0	55	25	48	71	160	0	0	0	144	308	0	0
ASV_14420	0	0	0	0	0	0	0	0	0	0	0	0	0	0	0	0	0	0	0	0	0	51	0	0	0	0	0	0	0	0	35	0	0	0	0	0	133	13	93	47	0	16	0	0	0	0	0	0	0
ASV_2267	0	0	0	0	0	0	0	0	0	0	0	0	0	0	0	0	0	0	0	0	0	0	0	0	0	0	0	0	0	0	0	0	0	0	0	0	0	0	0	0	0	0	0	0	0	0	0	0	0
ASV_5808	0	0	0	0	0	0	0	0	0	0	0	0	0	0	0	0	0	0	0	0	0	1495	0	0	0	176	0	0	0	0	0	0	0	0	0	0	281	0	0	0	0	0	0	0	0	0	0	0	0
ASV_34095	209	22	62	0	0	0	0	97	279	0	91	0	0	35	105	134	0	0	58	178	148	0	0	0	17	255	104	164	0	310	252	0	23	13	132	0	45	0	0	30	201	23	205	704	36	194	224	0	6
ASV_98220	0	62	0	0	0	0	0	0	0	0	0	0	0	0	0	0	0	0	0	0	0	0	0	0	0	0	0	0	0	0	0	286	128	0	0	0	34	0	0	115	0	0	0	0	0	0	0	0	219
ASV_50278	0	0	0	0	0	0	0	0	0	0	0	0	0	0	0	0	0	0	0	0	0	0	0	0	0	0	0	0	0	0	0	0	22	0	0	0	0	0	0	251	0	0	0	0	0	0	0	0	0
ASV_84427	0	0	18	0	0	0	15	0	0	15	0	0	0	0	0	0	0	0	0	0	0	0	0	10	0	0	0	0	0	0	0	0	0	21	0	171	25	55	0	0	2430	0	0	0	10	0	0	0	0
ASV_94747	9	43	23	24	0	0	0	48	78	48	45	55	63	60	68	54	0	0	0	0	16	3	0	0	11	18	0	0	0	26	0	65	46	32	47	0	27	31	37	20	56	0	14	0	24	35	79	0	0
ASV_88814	0	0	28	0	0	30	0	0	0	0	0	0	0	0	0	78	0	0	0	0	17	0	0	172	0	43	0	0	125	0	0	7	48	65	0	0	41	0	114	0	0	0	0	0	0	17	0	0	0
ASV_68980	0	0	0	0	0	0	0	0	0	0	0	0	0	0	0	0	16	0	0	0	0	0	0	0	0	0	0	0	0	0	0	0	0	0	0	0	0	264	0	0	0	0	0	0	0	0	0	0	0
ASV_5372	0	15	0	0	28	0	0	7	97	0	4	0	0	0	0	32	0	2	1	22	0	7	29	0	14	0	1	30	0	0	54	0	35	0	30	140	1	10	11	27	0	37	0	124	0	0	0	28	0
ASV_60904	0	39	0	0	0	0	0	0	0	0	0	0	0	0	0	21	0	10	0	0	8	0	0	0	2	35	0	0	9	71	72	67	0	0	53	0	72	0	13	0	114	33	119	0	0	0	10	0	0
ASV_16232	50	131	14	0	151	6	4	16	44	24	15	21	8	49	37	27	2814	2	0	25	0	55	0	0	0	10	0	0	0	0	17	19	0	0	0	241	2	9	0	11	213	101	249	47	7	0	109	7	28
ASV_70936	0	0	0	0	0	0	0	0	0	0	0	0	0	0	0	0	0	0	0	0	0	0	86	0	0	0	0	0	0	0	0	0	42	44	4	29	60	0	51	28	0	0	0	0	0	0	0	0	0
ASV_58605	0	56	11	0	0	0	0	24	0	0	0	0	0	0	0	32	0	150	0	0	0	129	0	62	68	0	0	0	77	0	0	23	51	50	42	0	13	0	43	0	56	69	0	0	0	0	0	0	0
ASV_97075	0	0	0	0	0	0	0	0	0	0	0	0	0	0	0	0	0	0	0	0	0	0	0	0	0	0	0	0	0	0	0	0	51	44	0	0	0	132	28	0	0	0	0	0	0	0	0	0	0
ASV_73392	0	0	0	0	0	0	6	0	0	0	0	0	0	0	0	0	0	0	0	0	0	42	0	0	0	0	0	0	0	0	0	0	0	0	0	254	0	0	0	0	0	0	126	5	0	0	0	0	0
ASV_63256	0	0	0	0	0	0	0	0	0	0	0	0	0	0	0	0	0	0	0	0	0	0	0	0	0	777	0	0	0	0	0	0	0	0	0	184	0	0	70	0	0	0	0	0	0	0	38	0	0
ASV_53046	0	0	0	0	0	13	0	50	0	0	0	0	0	48	0	66	0	0	0	0	0	0	0	112	0	0	0	0	0	0	0	0	0	46	140	0	19	17	0	0	0	0	0	0	0	0	0	0	0
ASV_73838	3	0	342	8630	0	0	0	0	0	0	0	0	0	0	0	0	0	0	0	5	1210	0	0	9	0	327	0	8	0	0	0	0	0	0	0	0	253	0	0	0	0	0	0	54	2	0	0	0	0
ASV_17937	0	0	0	0	0	0	0	0	0	0	0	0	0	0	0	0	0	0	0	0	0	0	0	0	0	0	0	0	0	0	0	0	0	0	111	58	80	0	0	0	0	0	0	0	0	0	0	0	0
ASV_47668	19	33	18	0	25	0	66	0	0	250	0	0	86	0	0	276	62	62	187	35	51	56	24	35	20	0	0	0	42	0	23	7	0	0	8	191	0	0	0	49	2882	20	124	71	0	0	1220	23	725
ASV_64821	0	105	2	0	324	8	3	575	75	9	311	496	0	11	0	0	3	1	3	0	24	3	0	0	0	12	27	2	20	12	496	3	2	529	0	0	138	0	94	0	4	0	43	17	0	20	60	22	0
ASV_37236	0	0	0	0	0	0	0	0	0	0	0	0	0	0	0	0	0	0	0	0	0	0	0	0	0	0	0	0	0	0	0	0	26	63	0	0	56	0	100	0	0	0	0	0	0	0	0	0	0
ASV_7772	0	0	0	0	0	0	0	0	0	0	0	0	0	0	0	43	0	0	0	0	0	0	0	0	0	0	0	0	0	0	0	0	0	0	0	245	0	0	0	0	0	0	0	0	0	0	0	0	0
ASV_64131	0	0	0	0	0	0	0	0	0	0	0	0	0	0	0	0	0	0	0	0	0	0	0	0	0	0	0	0	0	0	0	0	0	0	0	0	0	244	0	0	0	0	0	0	0	0	0	0	0
ASV_70262	0	0	98	0	0	0	0	0	0	0	0	0	0	0	0	0	0	0	0	0	0	0	0	0	0	0	0	0	0	0	0	0	106	0	93	0	0	25	15	0	0	0	0	0	0	0	0	0	0
ASV_58974	0	0	0	1574	0	0	0	0	0	0	0	0	0	0	0	0	0	0	0	0	0	0	0	9	0	0	0	0	0	1297	0	0	0	0	0	0	0	0	0	238	0	0	0	0	0	0	0	0	0
ASV_16263	0	0	8	0	9	1978	4	0	0	0	0	0	0	0	0	0	0	0	0	0	179	0	0	32	4	27	4	6	0	493	1148	0	0	0	0	0	0	10	49	0	0	131	4	0	0	0	0	0	5
ASV_24825	0	0	0	0	0	0	0	0	0	0	0	0	0	0	0	0	0	0	0	0	0	0	15	22	0	0	0	80	0	0	26	0	30	0	120	0	26	0	31	20	0	0	1	0	0	0	0	4	0
ASV_98450	112	90	17	0	0	0	0	127	0	0	11	0	0	359	0	113	21	0	0	91	70	0	303	42	64	41	73	0	71	75	0	7	35	31	29	9	12	0	84	20	0	89	0	0	0	0	0	0	0
ASV_78233	0	0	0	0	0	0	0	0	0	0	0	0	0	0	0	0	0	0	0	0	0	0	0	0	0	0	57	0	0	44	23	17	24	0	0	0	0	0	209	0	0	51	0	0	0	0	0	0	0
#ID	CK1	CK2	CK3	CK4	CK5	CK6	CK7	CK8	CK9	CK10	CK11	CK12	CK13	CK14	CK15	CK16	CK17	CK18	CK19	CK20	CK21	CK23	CK24	CK25	CK26	CK27	CK28	CK29	CK30	CK31	CK32	CK33	CK34	CK35	CK36	CK37	CK38	CK39	CK40	CK41	MI1	MI2	MI3	MI4	MI5	MI6	MI7	MI8	MI9
age	39	31	41	35	31	25	27	38	43	33	38	44	39	43	29	34	31	35	46	26	30	32	24	23	47	38	36	34	38	48	39	37	36	33	39	38	27	31	44	44	43	44	33	38	29	25	44	42	37
BMI	20.49	20.12	21.97	23.95	27.25	23.88	22.04	23.67	29.95	23.18	25.62	25.39	23.39	23.34	26.41	27.47	26.88	23.67	24.82	20.81	27.16	26.05	23.89	26.12	23.67	24.44	25.39	26.57	22.3	26.37	23.71	20.76	20.2	25.4	24.34	26.12	20.02	26.23	24.3	22.46	22.09	26.89	25.47	28.69	28.03	22.53	24.09	27.36	24.22
SBP	92	93	113	138	151	109	110	114	160	84	139	143	114	114	131	128	121	115	125	109	130	130	120	138	100	110	143	123	93	132	118	96	154	125	119	104	115	130	106	110	90	147	159	185	127	109	112	117	113
DBP	83	66	78	88	81	72	100	65	100	61	81	93	71	69	68	68	78	78	85	82	80	90	70	85	75	70	114	85	56	85	80	77	95	98	72	101	80	80	93	72	67	69	87	126	86	69	74	70	77
BPM	78	78	79	89	80	65	77	72	77	85	72	78	69	75	72	78	78	78	76	79	73	78	78	80	130	72	86	75	86	66	83	98	95	98	78	101	90	70	100	67	107	88	84	71	78	86	69	97	85
HTN	0	0	0	0	0	0	1	0	1	0	1	0	0	0	0	0	0	0	1	0	0	1	0	0	0	1	1	0	0	0	0	0	0	0	0	1	0	0	0	0	0	0	1	1	0	0	1	1	0
HTNdrugs	0	0	0	0	0	0	1	0	1	0	0	1	0	0	0	0	0	0	1	0	0	1	0	0	0	1	0	0	0	0	0	0	0	0	0	1	0	0	0	0	0	0	0	1	0	0	1	1	0
DM	0	0	0	0	0	0	0	0	0	0	0	0	0	0	0	0	0	0	0	0	1	0	0	0	0	0	0	0	0	0	0	0	0	0	0	0	0	0	0	0	0	1	0	0	0	0	0	0	0
DMdrugs	0	0	0	0	0	0	0	0	0	0	0	0	0	0	0	0	0	0	0	0	1	0	0	0	0	0	0	0	0	0	0	0	0	0	0	0	0	0	0	0	0	1	0	0	0	0	0	0	0
CCI	0	0	0	0	0	0	0	2	0	2	0	0	0	0	0	0	0	0	0	1	1	0	0	0	0	0	0	0	0	0	0	0	0	0	0	0	0	0	0	2	0	2	0	0	0	2	0	0	0
Smoking	0	1	0	0	1	0	1	0	0	0	1	1	0	1	1	0	0	0	1	1	1	1	0	0	1	1	1	1	0	0	0	1	1	0	0	0	1	1	0	0	1	1	0	1	1	1	1	0	1
Alcohol	0	0	0	0	0	0	1	0	1	0	0	1	0	1	1	0	0	0	0	0	1	0	0	0	0	0	0	0	0	0	0	0	1	0	0	0	1	1	0	0	0	0	0	0	0	1	1	1	0
EF	0.7	0.63	0.69	0.67	0.61	0.58	0.56	0.68	0.71	0.63	0.58	0.6	0.7	0.69	0.56	0.68	0.45	0.66	0.69	0.7	0.42	0.54	0.64	0.63	0.62	0.57	0.58	0.54	0.69	0.53	0.62	0.54	0.65	0.64	0.62	0.71	0.61	0.65	0.57	0.73	0.72	0.41	0.65	0.61	0.57	0.7	0.44	0.72	0.54
FBG	4.53	5.35	5.88	7.14	5.35	5.6	4.36	6.62	4.98	4.91	5.86	6.9	6.35	4.65	5.17	5.96	5.56	6.51	4.93	5.74	6.06	7.84	5.59	5.46	5.45	4.18	6.33	5.09	4.21	4.45	4.51	4.82	4.75	5.23	4.8	5.23	5.05	5.04	7.44	4.66	5.8	8.8	5.63	6.72	7.62	5.38	5.01	6.23	5.54
TC	4.55	3.86	4.45	2.96	4.61	3.6	2.17	3.79	3.41	3.02	4.67	6.31	4.16	3.13	3.53	2.95	9.76	4.3	4.31	5.52	2.64	4.81	5.16	4.66	2.68	2.51	4.98	4.37	2.84	3.05	3.7	4.03	3.01	5.15	4.69	5.37	3.81	4.38	4.99	1.49	3.9	4.67	4.59	6.11	3.14	4.09	3	4.56	3.56
TG	1.44	2.61	0.83	4.43	2.08	0.99	0.49	3.13	1.16	1.11	1.89	1.93	2.19	1.78	1.28	1.4	4.25	1.47	1.28	2.81	1.17	3.81	1.27	3.09	1.25	1.56	5.59	1.84	0.74	2.34	0.72	1.01	0.95	2.56	2.55	1.31	1	2.9	0.39	1.25	1.25	2.39	1.47	1.61	1.7	1.01	1.86	2.34	1.8
LDLC	2.82	2.31	2.95	1.45	2.8	1.37	0.62	2.96	1.49	1.6	3.24	3.87	2.11	3.02	1.88	1.79	7.14	2.95	2.25	3.29	1.14	2.7	2.88	2.61	1.49	1	3.69	2.84	0.82	1.57	2.16	2.97	1.88	3.17	2.72	3.29	2	2.59	3.49	2.24	2.72	2.85	2.6	4.13	1.86	2.75	1.69	2.87	2.21
HDLC	1	0.8	1.09	0.67	0.95	1.26	0.92	0.88	1.11	0.79	0.73	0.94	0.79	1.23	0.8	0.6	1.24	0.7	1.27	1.07	0.75	0.9	1.04	0.92	0.72	0.75	0.96	1.09	1.21	0.73	0.98	0.54	0.71	0.97	0.99	1.19	1.04	0.88	1.02	0	0.8	0.87	0.96	1.17	0.91	0.95	0.7	0.84	0.58
ALT	21	41	12	53	81	16	45	49	42	19	42	34	22	38	36	31	39	26	62	24	21	23	41	57	48	69	24	31	7	33	9	73	12	19	20	16	61	53	30	35	34	81	33	51	39	59	47	39	35
AST	21	20	20	27	62	17	35	36	82	24	73	64	19	58	42	45	26	23	42	21	74	47	36	48	38	36	25	61	30	29	26	35	36	25	38	35	38	27	31	30	28	89	97	103	69	37	33	32	46
Cr	54	79	70.8	58.2	76.8	59	59	76.7	92.3	69.9	72	77.5	59.5	64.8	65.9	91	68.8	77.7	57.9	57.5	54.4	104	74.5	65.4	86	67.3	72.8	63	104	52	79.8	92.9	46	73.2	58	64	62	65	48.99	58.2	72.1	72.3	82.3	67.7	62.2	60.5	81.4	81.5	60.6
UA	303	480	328.3	339.8	464.5	408	309	369	200.6	440.4	307.2	354.5	258.3	345.1	422.1	566	415	325.6	207.2	239.6	343.5	446	279.5	561.9	349	351	499.3	228	337	323	242.7	571.7	268	458.2	306	285	371	417	269	276.7	228.7	299.9	410	420.6	369.9	357.1	341.9	501.8	399.6
BUN	4.3	4.1	3.21	4.6	3.52	5.9	4.2	7.07	7.66	8.36	4.04	4.73	6.03	5.78	3.98	3.9	3.96	6.49	3.34	4.05	3.85	8.1	6.63	5.3	6	5.18	5.69	3.9	8.35	8.35	6.62	8.14	5.4	6.54	9	4	3.9	7.1	5.62	3.98	3.88	4.98	4.72	4.91	4	2.62	3.32	3.99	5.92
[truncated: 37 more columns]
